# Supplementary material for: A Theoretical and Practical Analysis of Membrane Protein Genes Altered in Neutrophils in Parkinson’s Disease
Source: Curr Issues Mol Biol. 2025 Jun 13;47(6):459. doi: 10.3390/cimb47060459 (PMC12191767; doi:10.3390/cimb47060459)
Supplement: Supplementary file 1 [file cimb-47-00459-s001.zip]

Archive with 1 entries (1 files):
- cimb-3659082-supplementary.pdf
